# Supplementary material for: Sociodemographic Factors Attributed to the Double Burden of Malnutrition in Urban Bangladesh
Source: Nutrients. 2025 Dec 31;18(1):135. doi: 10.3390/nu18010135 (PMC12787961; doi:10.3390/nu18010135)
Supplement: Supplementary file 1 [file nutrients-18-00135-s001.zip]

Archive with 1 entries (1 files):
- nutrients-3992777-supplementary.pdf
